# Supplementary material for: Do ampharetids take sedimented steps between vents and seeps? Phylogeny and habitat-use of Ampharetidae (Annelida, Terebelliformia) in chemosynthesis-based ecosystems
Source: BMC Evol Biol. 2017 Oct 31;17:222. doi: 10.1186/s12862-017-1065-1 (PMC5664827; doi:10.1186/s12862-017-1065-1)
Supplement: Supplementary file 1 — Review table of habitat of Ampharetidae in CBEs including references of the literature included in the review and taxonomic authorities for all species (XLSX 22 kb) [file 12862_2017_1065_MOESM1_ESM.xlsx]

## Sheet: Ark1
Species	Habitat	Temperature	Chemistry	Depth	Substratum	Distribution	Comments	References
Amage benhami Reuscher, Fiege & Wehe, 2009	Cold seeps	Ambient	CH4	293-625 m	Sediments	NE Pacific: Cascadia Margin, Antarctic: Ross Sea	Uncertain whether specimen from Ross Sea is collected from seep, but there are indications that there are cold seeps in the area (Marshall & Tracey, 2015)	Benham, 1927; Reuscher et al., 2009; Marshall & Tracey, 2015; cruise report So109/2
Amphisamytha carldarei Stiller, Russet, Pleijel, Chevaldonné, Vrijenhoek and Rouse, 2013	Hydrothermal vents	From low (2-6°C) to very high	–	2187-2415 m	Among Vestimentiferans and Alvinellidae, but more common with Vestimentiferans, on rocks, in sediments at base of chimneys	NE Pacific: Juan de Fuca	Found both in low temperatures (2-6°C; Tsurumi & Tunnicliffe 2003, as A. galapagensis) and at high temperatures together with Paralvinella sulfincola (McHugh & Tunnicliffe 1994). Also abundant at old chimneys with reduced flow and dead tubeworms (McHugh & Tunnicliffe, 1994).	McHugh & Tunnicliffe 1994; Tsurumi & Tunnicliffe, 2003; Stiller et al., 2013; G. Rouse pers. obs.
Amphisamytha fauchaldi Solís-Weiss & Hernández-Alcántara, 1994	Cold seeps, "hydrothermal seeps" and sedimented hydrothermal vents	Ambient to max 30C	CH4/H2S	603-2860 m	On/near Vestimentifera tubes and Bathymodiolus	NE Pacific: Hydrate Ridge to Guyamas Basin, Costa Rica	A. fauchaldi is found in high numbers on Riftia pachyptila from the Guyamas basin, and this species is found in temperatures between 14-30°C (Portail et al., 2015).	Solís-Weiss & Hernández-Alcántara, 1994; Stiller et al., 2013; Portail et al., 2015; G. Rouse pers. obs.
Amphisamytha galapagensis Zottoli, 1983	Hydrothermal vents	2- 23°C	H2S/CH4	2335-2725 m	Tubes attached to vestimentiferan tubes, mussel shells or lava rocks, on vent crabs	NE and SE Pacific	Often found on vent crabs (Cyanagraea praedator and Bythograea thermydron) either among the abdominal setae, where they can attach their tubes, or free-living around the mouthparts (Desbruyères & Laubier, 1983; McHugh & Tunnicliffe, 1994; Stephane Hourdez pers. comm.).	Desbruyères & Laubier, 1983; Zottoli, 1983; Johnson et al., 198;, McHugh & Tunnicliffe 1994; Govenar et al., 2005; Stiller et al., 2013
Amphisamytha jacksoni Stiller, Russet, Pleijel, Chevaldonné, Vrijenhoek and Rouse, 2013	Hydrothermal vents	–	–	2235- 2515 m	Near venting, substrate unknown	EPR		Stiller et al., 2013; G. Rouse pers. obs.
Amphisamytha julianeae Stiller, Russet, Pleijel, Chevaldonné, Vrijenhoek and Rouse, 2013	Hydrothermal vents	–	–	1980 m	Near venting, substrate unknown	WP: North Fiji Basin		Stiller et al., 2013
Amphisamytha lutzi (Desbruyères & Laubier 1996)	Hydrothermal vents	From low (5°C) to medium (14°C)	H2S/CH4	1622-4080 m	Found in mussel beds, tubes attached to mussel shells or lava rocks and in sediments	MAR: Lucky Strike, Rainbow, Snake Pit, Logachev, Ashadze-1, Wideawake, Lilliput	Measurements from mussel beds at Lucky Strike and Snake Pit found temperatures from 5°C up to 14°C (Langmuir et al., 1997; Turnipseed et al., 2004)	Desbruyères & Laubier, 1996; Langmuir et al., 1997; Turnipseed et al., 2004; Blake & Van Dover, 2005; Fabri et al., 2011; Reuscher et al., 2012
Amphisamytha vanuatuensis Reuscher, Fiege & Wehe, 2009	Cold seeps, hydrothermal vents	Ambient to medium temperature (ca 14°C)	CH4/H2S	1114-2719 m	Soft sediments and in clam field at Edison smt., with mussels and other polychaetes (Nichomache, Alvinellidae) at LHOS, associated with Bythyograea crabs at LHOS.	WP: Lihir Basin, North Fiji Basin (Edison smt., LHOS - near White Lady, Kilo Moana, Two Cam)	Edison smt. has high H2S levels, but no temperature anomaly has been detected, therefore it is classified as a cold seep (Herzig et al., 1998; Stecher et al., 2003). Found near Mussel Hill which has venting at around 14°C (Reuscher et al., 2009; cruise report So134).	Reuscher et al., 2009; cruise reports: So 99, So 133, So 134
Anobothrus apaleatus Reuscher, Fiege & Wehe, 2009	Cold seeps and inactive hydrothermal vent	Ambient	CH4 (gas hydrates), free sulfide	524-2219 m	On massive sulfide at inactive hydrothermal vent, in sediments at cold seep	NE and SE Pacific		Reuscher et al., 2009; cruise reports So 110/1a, So 157
Anobothrus sp. A	Hydrothermal vents	–	–	3481-3522	On hard substrate and hydrothermal sediments	MAR: Snake Pit	Found in area of diffuse flow with patchy bacterial mats and bresilioid shrips on hard substrates, and also in hydrothermal sediments	Lenaick Menot, pers. comm.
Anobothrus sp. B	Cold seeps	Ambient	CH4	ca 650-1100 m	In vertical tubes in sediment	New Zealand, Hikurangi Margin		Sommer et al. 2010; Thurber et al. 2010
Decemunciger apalea Zottoli, 1982	Decaying wood	Ambient	–	1830-3506 m	Soft sediments around wood	NW Atlantic: off Woods Hole and Bahamas		Zottoli, 1982
Endecamera palea Zottoli, 1982	Decaying wood	Ambient	–	3995 m	Soft sediments around wood	NW Atlantic/Carribean: near St Croix		Zottoli, 1982
Glyphanostomum bilabiatum Reuscher & Fiege, 2016	Sedimented hydrothermal vents	Unclear, between 5-40°C in the area	Liquid CO2/CH4 seepage	1365-1385 m	Soft sediments	WP: Okinawa Trough, Yonaguni Knoll IV, Abyss vent	Very variable temperatures over small spatial scales at the Abyss vent, 40°C at the sediment surface directly in the vent, 5°C a few metres off the vent (cruise report So196).	Reuscher et al. 2016; cruise report So 196
Glyphanostomum holthei Reuscher, Fiege & Wehe, 2009	Cold seeps	Ambient	CH4	4743-4947 m	Clam beds (Vesicomyidae), sediments	NE Pacific: Aleutian Trench		Reuscher et al., 2009; cruise report So 110/1b, So110/2
Grassleia hydrothermalis Solís-Weiss, 1993	Sedimented vents and cold seeps	–	–	595-3271 m	Sediments	NE Pacific: Escanaba Trough, Cascadia Margin seep	One specimen described from cold seeps on Cascadia Margin, sample either from suction over clam bed or over sediments (Reuscher et al., 2012; cruise report 110/1a).	Solís-Weiss, 1993; Reuscher et al., 2012; cruise report 110/1a
Grassleia sp A	Cold seeps	–	–	1572 m	Sediments	NE Pacific: Pinkies Vent (seep) in Guaymas Basin	Sample from Pinkies Vent of unsure affinity (cf. hydrothermalis).
Paramytha ossicola Queirós, Ravara, Eilertsen, Kongsrud & Hilário, 2016	Decaying bones	Ambient		ca 1000 m	Inside cavities in bone	NE Atlantic: Portugal, Setúbal Canyon		Queirós et al., 2016
Paramytha schanderi Kongsrud, Eilertsen, Alvestad, Kongshavn & Rapp, 2016	Sedimented hydrothermal vents	Ca 20°C	H2S, CH4	ca 2350 m	Inside polychaetous mat	Arctic: Lokis Castle		Kongsrud et al., 2016; Kongsrud & Rapp 2012
Pavelius makranensis Reuscher & Fiege, 2016	Cold seeps	Ambient	CH4	1015-1038 m	In sediments with bacterial mats	Indian Ocean: Makran accretionary prism, Pakistan		Reuscher et al, 2016; cruise report M74/3
Pavelius smileyi Kongsrud, Eilertsen, Alvestad, Kongshavn & Rapp, 2016	Sedimented hydrothermal vents	Ca 20°C	H2S, CH4	ca 2350 m	Inside polychaetous mat	Arctic: Lokis Castle		Kongsrud et al., 2016; Kongsrud & Rapp 2012
Pavelius sp. A	Cold seeps	Ambient	CH4	ca 650-1100 m	In vertical tubes in sediment	New Zealand, Hikurangi Margin		Sommer et al. 2010; Thurber et al. 2010
Pavelius sp. B	Cold seeps	Ambient	CH4 (gas hydrates)	ca 1300 m	Sediments	NE Atlantic: Portugal, Gulf of Cadiz		Cunha et al. 2013
Pavelius uschakovi Kuznetsov & Levenstein, 1988	Cold seeps	Ambient	CH4 (gas hydrates)	765-810 m	Sediments	WP: Okhotsk Sea		Kuznetsov & Levenstein, 1988
References
Benham WB: Polychaeta. British Antarctic 'Terra Nova' Expedition Natural History Reports, Zoology 1927, 7(2):47–182.
Blake EA, Van Dover CL: The reproductive biology of Amathys lutzi, an ampharetid polychaete from hydrothermal vents on the Mid‐Atlantic Ridge. Invertebr Biol 2005, 124(3):254-264.
Cunha MR, Rodrigues CF, Génio L, Hilário A, Ravara A, Pfannkuche O: Macrofaunal assemblages from mud volcanoes in the Gulf of Cadiz: abundance, biodiversity and diversity partitioning across spatial scales. Biogeosciences 2013, 10(4):2553-2568.
Desbruyeres D, Laubier L: A new genus and species of ampharetid polychaete from deep-sea hydrothermal vent community in the Azores triple-junction area. Proc Biol Soc Wash 1996, 109(2):248-255.
Desbruyeres D, Laubier L: Primary consumers from hydrothermal vents animal communities. In: Hydrotherrnal processes at seafloor spreading centers. Edited by Rona PA, Bostrom K, Laubier L, Smith KLJ. New York: Plenum Press; 1983: 711-734.
Fabri M-C, Bargain A, Briand P, Gebruk A, Fouquet Y, Morineaux M, Desbruyeres D: The hydrothermal vent community of a new deep-sea field, Ashadze-1, 12 58′ N on the Mid-Atlantic Ridge. J Mar Biol Assoc U K 2011, 91(01):1-13.
Govenar B, Le Bris N, Gollner S, Glanville J, Aperghis AB, Hourdez S, Fisher CR: Epifaunal community structure associated with Riftia pachyptila aggregations in chemically different hydrothermal vent habitats. Mar Ecol Prog Ser 2005, 305:67–77.
Johnson KS, Childress JJ, Hessler RR, Sakamoto-Arnold CM, Beehler CL: Chemical and biological interactions in the Rose Garden hydrothermal vent field, Galapagos spreading center. Deep-Sea Res 1988, 35(10):1723-1744.
Kongsrud JA, Eilertsen MH, Alvestad T, Kongshavn K, Rapp HT: New species of Ampharetidae (Annelida: Polychaeta) from the Arctic Loki Castle vent field. Deep Sea Res Part II Top Stud Oceanogr 2016; doi: 10.1016/j.dsr2.2016.08.015
Kongsrud JA, Rapp HT: Nicomache (Loxochona) lokii sp nov (Annelida: Polychaeta: Maldanidae) from the Loki's Castle vent field: an important structure builder in an Arctic vent system. Polar Biol 2012, 35(2):161-170.
Kuznetsov AP, Levenstein RY: Pavelius uschakovi gen. et sp. n. (Polychaeta, Ampharetidae) from Paramushir Gas Hydrate Spring in the Okhotsk Sea. Zoologichesky Zhurnal 1988, 67(6):819-825.
Langmuir C, Humphris S, Fornari D, Van Dover C, Von Damm K, Tivey MK, Colodner D, Charlou JL, Desonie D, Wilson C et al: Hydrothermal vents near a mantle hot spot: the Lucky Strike vent field at 37°N on the Mid-Atlantic Ridge. Earth Planet Sc Lett 1997, 148(1):69-91.
Marshall BA, Tracey D: First evidence for deep-sea hot venting or cold seepage in the Ross Sea (Bivalvia: Vesicomyidae). Nautilus -Greenville then Sanibel- 2015, 129(3):140-141.
Portail M, Olu K, Escobar-Briones E, Caprais JC, Menot L, Waeles M, Cruaud P, Sarradin PM, Godfroy A, Sarrazin J: Comparative study of vent and seep macrofaunal communities in the Guaymas Basin. Biogeosciences 2015, 12(18):5455-5479.
Queirós JP, Ravara A, Eilersten MH, Kongsrud JA, Hilário A: Paramytha ossicola sp. nov. (Polychaeta, Ampharetidae) from mammal bones: reproductive biology and population structure. Deep Sea Res Part II Top Stud Oceanogr 2016; doi: 10.1016/j.dsr2.2016.08.017
Reuscher M, Fiege D, Wehe T: Four new species of Ampharetidae (Annelida: Polychaeta) from Pacific hot vents and cold seeps, with a key and synoptic table of characters for all genera. Zootaxa 2009(2191):1-40.
Reuscher M, Fiege D, Wehe T: Terebellomorph polychaetes from hydrothermal vents and cold seeps with the description of two new species of Terebellidae (Annelida: Polychaeta) representing the first records of the family from deep-sea vents. J Mar Biol Assoc U K 2012, 92(05):997-1012.
Reuscher MG, Fiege D: Ampharetidae (Annelida: Polychaeta) from cold seeps off Pakistan and hydrothermal vents off Taiwan, with the description of three new species. Zootaxa 2016, 4139(2).
Solis-Weiss V, Hernandez-Alcantara P: Amphisamytha fauchaldi: a new species of ampharetid (Annelida: Polychaeta) from the hydrothermal vents at Guaymas Basin, Mexico. Bulletin of the Southern California Academy of Sciences 1994, 93(3):127-134.
Solis-Weiss V: Grassleia hydrothermalis, a new genus and species of Ampharetidae (Annelida: Polychaeta) from the hydrothermal vents off the Oregon coast (U.S.A.) at Gorda Ridge. Proc Biol Soc Wash 1993, 106(4):661-665.
Sommer S, Linke P, Pfannkuche O, Niemann H, Treude T: Benthic respiration in a seep habitat dominated by dense beds of ampharetid polychaetes at the Hikurangi Margin (New Zealand). Mar Geol 2010, 272(1–4):223-232.
Stiller J, Rousset V, Pleijel F, Chevaldonné P, Vrijenhoek RC, Rouse GW: Phylogeny, biogeography and systematics of hydrothermal vent and methane seep Amphisamytha (Ampharetidae, Annelida), with descriptions of three new species. Syst Biodivers 2013, 11(1):35-65.
Thurber AR, Kröger K, Neira C, Wiklund H, Levin LA: Stable isotope signatures and methane use by New Zealand cold seep benthos. Mar Geol 2010, 272(1-4):260-269.
Tsurumi M, Tunnicliffe V: Tubeworm-associated communities at hydrothermal vents on the Juan de Fuca Ridge, northeast Pacific. Deep-Sea Res Pt I 2003, 50(5):611-629.
Tunnicliffe V, McArthur AG, McHugh D: A biogeographical perspective of the deep-sea hydrothermal vent fauna. Adv Mar Biol 1998, 34:353-442.
Turnipseed M, Jenkins CD, Van Dover CL: Community structure in florida Escarpment seep and Snake Pit (Mid-Atlantic Ridge) vent mussel beds. Mar Biol 2004, 145(1):121-132.
Zottoli R: Two new genera of deep sea polychaete worms of the family Ampharetidae and the role of one species in deep sea ecosystems. Proc Biol Soc Wash 1982, 95(1):48-57.
Zottoli RA: Amphisamytha galapagensis, a new species of ampharetid polychaete from the vicinity of abyssal hydrothermal vents in the Galapagos Rift, and the role of this species in rift ecosystems. Proc Biol Soc Wash 1983, 96(3):379-391.
Cruise reports
M74/3. Bohrmann G, Lahajnar N, Gaye B, Spiess V, Betzler C: Nitrogen Cycle, Cold Seeps, Carbonate Platform Development in the Northwestern Indian Ocean, Cruise No. 74. Institut für Meereskunde der Universität Hamburg; 2010.
So99. Halbach P, Auzende J-M, Türkay M: HYFIFLUX Cruise: German-French Cooperation for the Study of Hydrothermalism and Related Tectonism, Magmatism and Biology of the Active Ridges of the North Fiji Basin (SW Pacific). InterRidge News 1995, 4(1):37-43. Available at: http://epic.awi.de/38042/1/SO99.pdf
So109/2. RV Sonne Cruise Report So109 Hydrotrace. In: Geomar Report 57. Edited by Herzig P, Suess E, Linke P. Kiel; 1997. Available at: http://oceanrep.geomar.de/24188/
So110/1a. RV Sonne Cruise Report So110. In: Geomar Report 59. Edited by Suess E, Bohrmann G. Kiel; 1997. Available at: http://oceanrep.geomar.de/23787/1/SO110.pdf
So110/1b. RV Sonne Cruise Report So110. In: Geomar Report 59. Edited by Suess E, Bohrmann G. Kiel; 1997. Available at: http://oceanrep.geomar.de/23787/1/SO110.pdf
So110/2. RV Sonne Cruise Report So110. In: Geomar Report 59. Edited by Suess E, Bohrmann G. Kiel; 1997. Available at: http://oceanrep.geomar.de/23787/1/SO110.pdf
So133. Herzig P, Hannington M, Peter Staffers, Becker K-P, Drischel M, Franz L, Gemmell B, Bernd Hoppner, Horn C, Horz K et al: Volcanism, Hydrothermal Processes and Biological Communities at Shallow Submarine Volcanoes of the New Ireland Fore-Arc (Papua New Guinea). Freiberg University of Mining and Technology; 1998. Available at: http://epic.awi.de/36678/1/SO133.pdf
So134. HYFIFLUX II. SO 134. Hydrothermal fluid development, material bilancing and special biological activity in the North Fiji Becken. Berlin; 1998. Available at: https://doi.org/10.2314/GBV:595746225
So157. Stoffers P, Worthington T, Petersen S, Hannington M, Türkay M, Ackermand D, Borowski C, Dankert S, Fretzdorff S, Haase K et al: Cruise Report Sonne 157. Magmatic and Hydrothermal Processes at a Spreading Axis influenced by a Hotspot: the Pacific -Antarctic Ridge and Off-Axis Seamounts near 37'S. 2001. Available at: https://doi.org/10.2312/reports-ifg.2001.17
So196. RV Sonne Cruise Report SO 196 SUMSUN 2008 In. Edited by Rehder G, Deimling JSv: Leibniz Institute for Baltic Sea Research Warnemünde; 2008. Available at: http://epic.awi.de/29645/1/Rhe2008a.pdf

## Sheet: Ark3
				Substrate
Species	Habitat			Sediment	Hard	Structure-forming animals
Amphisamytha carldarei	Vents			x	x	x
Amphisamytha fauchaldi	Vents/seeps					x
Amphisamytha galapagensis	Vents				x	x
Amphisamytha lutzi	Vents			x	x	x
Amphisamytha vanuatuensis	Vents/seeps			x		x
Anobothrus apaleatus	Vents/seeps			x	x
Anobothrus sp. A	Vents			x	x
Anobothrus sp. B	Seeps			x
Decemunciger apalea	Falls			x
Endecamera palea	Falls			x
Glyphanostomum bilabiatum	Vents			x
Glyphanostomum holthei	Seeps			x		x
Grassleia hydrothermalis	Vents/seeps			x
Paramytha ossicola	Falls				x
Paramytha schanderi	Vents					x
Pavelius makranensis	Seeps			x
Pavelius smileyi	Vents					x
Pavelius sp. A	Seeps			x
Pavelius sp. B	Seeps			x
Pavelius uschakovi	Seeps			x
