# Supplementary material for: Do ampharetids take sedimented steps between vents and seeps? Phylogeny and habitat-use of Ampharetidae (Annelida, Terebelliformia) in chemosynthesis-based ecosystems
Source: BMC Evol Biol. 2017 Oct 31;17:222. doi: 10.1186/s12862-017-1065-1 (PMC5664827; doi:10.1186/s12862-017-1065-1)
Supplement: Supplementary file 2 — List of specimens included in phylogenetic analysis with sampling data and GenBank accession numbers. Sequences that were produced for this study are highlighted in bold. Abbreviations: AuM, Australian Museum; AUM, Auburn University Museum, USA; DBUA, Biological Research Collection of Marine Invertebrates of Universidade de Aveiro, Portugal; ; NTNU-VM, Department of Natural History, NTNU University Museum, Trondheim, Norway; NZ, NIWA, New Zealand; SIO-BIC, Scripps Institution of Oceanography, Benthic Invertebrate Collection, USA; SMF, Senckenberg Museum Frankfurt, Germany; ZMBN, Department of Natural History, University Museum of Bergen, Norway (XLSX 109 kb) [file 12862_2017_1065_MOESM2_ESM.xlsx]

## Sheet: Ark1
Species	Voucher	Specimen ID	Location	COI	16S	18S	28S	Lat	Long	Depth	Date
Pista cristata (Müller, 1776)	ZMBN 116031	H87	Norway, Trondhejmsfjord	MG270115	—	MG253152	MG253209	63.6822	9.7835	207 m	2016-10-25
	ZMBN 116032	H88	Norway, Trondhejmsfjord	MG270116	MG253107	MG253153	MG253210	63.6822	9.7835	207 m	2016-10-25
	ZMBN 116033	H89	Norway, Trondhejmsfjord	MG270117	—	—	MG253211	63.6783	9.79612	122 m	2016-10-25
Alvinellidae
Paralvinella fijiensis Desbruyères & Laubier, 1993	ZMBN 106600	H1	Lau Back-Arc Basin, W.P.	MG270110	MG253099	MG253145	—	20.0538	-176.134	2155 m	2009-06-13
Paralvinella sp. A	ZMBN 106599	H2	Lau Back-Arc Basin, W.P.	MG270111	MG253100	MG253146	—	20.0538	-176.134	2155 m	2009-06-13
	ZMBN 116035	H3	Lau Back-Arc Basin, W.P.	MG270112	MG253101	—	MG253204	20.0538	-176.134	2155 m	2009-06-13
Ampharetidae, Melinninae
Melinna cristata (M. Sars, 1851)	ZMBN 95306	H4	Norway, Skagerrak	MG270118	MG253102	MG253147	MG253205	58.3604	8.9059	212 m	2006-06-26
	NTNU-VM 68699	H6	Norway, Trondhejmsfjord	—	MG253103	MG253148	MG253206	63.703	11.927	40 m	2014-02-09
Isolda whydahaensis Augener, 1918	ZMBN 105698	AM26	Morocco	MG270119	MG253081	MG253135	—	28.8003	-11.0059	35 m	2011-12-08
	ZMBN 105697	AM27	Morocco	MG270120	MG253082	MG253136	—	28.8003	-11.0059	35 m	2011-12-08
Ampharetidae, Ampharetinae
Amage auricula Malmgren, 1866	ZMBN 97080	ZM80	Norwegian Sea, Storegga	—	—	MG253177	MG253246	64.1052	5.72433	636 m	2013-06-27
	ZMBN 99281	AM16	Norwegian sea	—	MG253079	MG253131	—	68.1887	10.362	873 m	2012-05-03
	SMF	G40	Iceland, NE	—	MG253094	—	MG253199	63.609	-7.7535	1056 m	2013-08-01
Amage sculpta Ehlers, 1908	AUM 35805	T10	Antarctica	—	MG253117	MG253162	MG253231	-63.7424	-57.4319	692m	2009-12-01
	AUM 35806	T11	Antarctica	—	—	MG253163	MG253232	-63.7424	-57.4319	692m	2009-12-01
Ampharete falcata Eliason, 1955	ZMBN 95443	ZM43	Norway, Skagerrak	MG270099	MG253124	MG253169	MG253241	58.3466	8.9283	250 m	2006-06-24
	ZMBN 106563	AM50	Norway, Bergen area	MG270098	–	MG253181	MG253249	60.2842	5.20067	81-68 m	2005-04-14
Ampharete finmarchica (Sars, 1865)	SIO-BIC A1100	GB1	Svalbard, Hornsunddjupet	JX423738	JX423670	JX423642	—	76.7639	14.959	291 m	2005-08-31
	ZMBN 106589	AM73	Svalbard	—	—	MG253184	MG253252	79.7083	18.1736	407 m	2015-05-10
Ampharete octocirrata (Sars, 1835)	SIO-BIC A1109	GB2	Norway, Trondhejmsfjord	JX423770	JX423682	JX423652	—	63.4873	10.3738	271 m	2002-01-25
	ZMBN 95454	ZM54	Norway, Møre	MG270107	MG253127	MG253172	MG253242	62.2784	5.45413	169-188 m	2012-07-21
Ampharete sp. A	ZMBN 95437	ZM37	Guinea Bissau	MG270096	MG253120	MG253167	MG253238	11.5879	-17.264	101 m	2011-10-30
Ampharete sp. B	ZMBN 98159	AM94	Mauritania	—	MG253128	MG253178	MG253247	19.302	-16.8204	106 m	2011-11-13
Ampharete sp. C	ZMBN 106583	AM69	Mauritania	MG270097	MG253129	MG253183	MG253251	19.3063	-16.7474	30 m	2012-06-08
Amphicteis gunneri (Sars, 1835)	ZMBN 95442	ZM42	Norway, Bergen area	MG270126	MG253123	—	—	60.2842	5.20145	72 m	2014-09-02
	ZMBN 121367	H49	Norway, Glesvær	MG270124	MG253104	MG253149	MG253207	60.2004	5.0406	60 m	2016-09-07
	ZMBN 121368	H50	Norway, Glesvær	MG270125	MG253105	MG253150	MG253208	60.2004	5.0406	60 m	2016-09-07
Amphicteis ninonae Jirkov, 1985	ZMBN 95441	ZM41	Svalbard	KX497038	KX513561	—	MG253240	80.1524	16.9354	340 m	2009-09-01
	ZMBN 99270	AM5	Svalbard	—	MG253077	—	MG253188	80.1375	16.9936	366 m	2009-09-01
Amphicteis sp. A	AUM 35807	T3	Antarctica	MG270122	MG253114	MG253160	—	-64.8597	-63.5697	484 m	2009-12-08
	AUM 35808	T4	Antarctica	MG270123	MG253115	—	—	-64.8597	-63.5697	484 m	2009-12-08
Amphisamytha bioculata (Moore, 1906)	SIO-BIC A2524	SS1	San Nicholas Is., CA, USA	JX423685	JX423654	JX423634	—	33.55	-119.417	400 m	2007-11-28
Amphisamytha carldarei Stiller et al., 2013	SIO-BIC A2576-7	SS18	South Cleft, Juan de Fuca	JX423726	JX423664	JX423638	—	44.333	-128.833	—	2005-10-08
	SIO-BIC A1258	SS19	Dante, Juan de Fuca	JX423729	JX423665	—	MG253227	47.948	-129.098	2199 m	2008-07-20
	SIO-BIC A1208	SS20	Endeavor Segment, Juan de Fuca	JX423730	JX423666	—	MG253228	47.947	-129.102	2187 m	2008-07-07
Amphisamytha fauchaldi Solís-Weiss & Hernández-Alcántara, 1994	SIO-BIC A2563	SS9	Hydrate Ridge, OR, USA	JX423699	JX423658	JX423636	MG253223	44.67	-125.1	612 m	2009-02-08
	SIO-BIC A2545-6	SS10	Guaymas Basin, Mexico	JX423693	JX423661	—	—	27.017	-111.417	2012 m	2009-11-13
	SIO-BIC A2538	SS11	Jaco Scarp, Costa Rica	JX423690	JX423656	JX423635	MG253224	9.118	-84.84	1800 m	2010-11-01
Amphisamytha galapagensis (Zottoli, 1983)	—	SS2	German Flats, E.P.R.	JX423711	JX423662	JX423637	MG253219	-37.8	-110.917	2216 m	2005-03-22
	—	SS3	Saguaro Field, E.P.R	JX423716	JX423663	—	MG253220	-31.85	-112.033	2235 m	2005-03-28
Amphisamytha jacksoni Stiller et al., 2013	—	SS15	German Flats, E.P.R.	JX423758	JX423675	JX423646	MG253225	-37.8	-110.917	2216 m	2005-03-22
	—	SS16	Saguaro Field, E.P.R	JX423757	JX423674	—	MG253226	-31.85	-112.033	2235 m	2005-03-28
Amphisamytha julianeae Stiller et al., 2013	—	SS21	North Fiji Basin, W. Pacific	JX423763	JX423676	JX423647	MG253229	-16.9833	-173.917	1973 m	2005-05-29
	SIO-BIC A2582	SS23	North Fiji Basin, W. Pacific	JX423764	JX423677	—	—	-16.9833	-173.917	1991 m	2005-05-28
Amphisamytha lutzi (Desbruyères & Laubier, 1996)	SIO-BIC A2530	SS5	Rainbow, M.A.R.	JX423736	JX423667	JX423639	MG253221	36.23	-33.9	2330 m	1997-11-07
	SIO-BIC A2531	SS8	Rainbow, M.A.R.	—	JX423668	JX423640	MG253222	36.23	-33.9	2330 m	1997-11-07
Amphisamytha vanuatuensis Reuscher et al., 2009	—	SS12	Lau Back-Arc Basin, W.P.	JX423741	JX423673	JX423645	—	-20.05	-176.133	2655 m	2005-05-17
	—	SS13	Lau Back-Arc Basin, W.P.	JX423740	JX423672	—	—	-20.05	-176.133	2657 m	2005-05-18
	SIO-BIC A2565	SS14	Lau Back-Arc Basin, W.P.	JX423750	—	JX423644	—	-20.05	-176.133	2657 m	2005-05-18
Amythas membranifera Benham, 1921	AUM 35811	T2	Antarctica	MG270076	MG253113	MG253159	—	-64.8597	-63.5697	484 m	2009-12-08
	AUM 35809	T7	Antarctica	MG270075	MG253116	MG253161	—	-73.1589	-129.895	440 m	2009-01-23
	AUM 35810	T8	Antarctica	MG270077	—	—	MG253230	-64.5737	-61.6326	439 m	2009-12-13
Anobothrus gracilis (Malmgren, 1866)	SIO-BIC A1106	GB3	Trondheimsfjord, Norway	JX423739	JX423671	JX423643	–	63.487	10.374	271 m	2002-02-25
	ZMBN 95440	ZM40	Norway, Skagerrak	MG270106	MG253121	MG253168	MG253239	57.9282	9.2809	247-290 m	2006-06-25
Anobothrus laubieri (Desbruyères, 1978)	ZMBN 89833	AM21	Norwegian Sea	—	MG253080	MG253132	MG253190	71.2973	-5.7735	528 m	2011-06-15
Anobothrus sp. A	ZMBN 121369	AM29	Snake Pit, M.A.R.	MG270086	MG253083	MG253137	MG253193	23.3698	-44.9506	3522 m	—
	ZMBN 121370	AM30	Snake Pit, M.A.R.	—	MG253084	MG253138	MG253194	23.3698	-44.9506	3522 m	—
	ZMBN 121371	AM31	Snake Pit, M.A.R.	MG270087	MG253085	MG253139	MG253195	23.3682	-44.953	3481 m	—
Anobothrus sp. B	NZ 143	AM38	Hikurangi Margin, New Zealand	MG270085	MG253088	MG253141	—	-40.0536	177.819	1103 m	—
Auchenoplax worsfoldi Jirkov & Leontovich, 2013	ZMBN 95430	ZM30	Mauritania	MG270100	MG253118	MG253165	—	17.3388	-16.7587	518 m	2011-11-10
	ZMBN 106557	AM44	Republic of Congo	MG270101	—	MG253179	—	-4.7651	11.2267	248 m	2007-07-08
	ZMBN 121372	H51	Republic of Congo	MG270102	MG253106	—	—	-4.7651	11.2267	248 m	2007-07-08
Eclysippe eliasoni (Day, 1973)	SMF	G41	North Sea	MG270094	MG253095	MG253143	MG253200	61.4272	1.35116	169 m	2013-07-24
	SMF	G42	North Sea	MG270095	MG253096	—	MG253201	61.9972	0.50666	303 m	2013-07-24
	SIO-BIC A1108	GB4	Trondheimsfjord, Norway	JX423766	JX423678	JX423648	–	63.5112	10.3738	88 m	2002-01-15
	ZMBN 106561	AM48	North Sea	—	—	MG253180	MG253248	61.0835	2.50265	190 m	2014-05-25
Eclysippe vanelli (Fauvel, 1936)	ZMBN 95433	ZM33	Mauritania	MG270103	MG253119	MG253166	MG253237	17.2871	-16.5032	103 m	2011-11-10
	ZMBN 106983	G07	Senegal	MG270104	MG253089	—	—	12.5564	-17.5701	106 m	2011-10-31
	ZMBN 106985	G08	Guinea Bisseu	MG270105	MG253090	—	—	11.5879	-17.264	101 m	2011-10-30
Glyphanostomum pallescens (Théel, 1879)	ZMBN 95446	ZM46	Berents Sea	MG270093	MG253126	MG253171	—	72.579	32.3873	272 m	2013-08-03
	SMF	G33	Iceland, NE	MG270091	MG253092	MG253142	—	63.609	-7.7535	1056 m	2013-08-01
	SMF	G34	Iceland, NE	MG270092	MG253093	—	—	63.4173	-10.97	441 m	2013-08-02
Grassleia sp A (cf. hydrothermalis) Solis-Weiss, 1993	SIO-BIC A6137	J203	Pinkie's Vent, Gulf of California	KX497032	KX513552	KX513568	MG253212	27.5969	-111.487	1572 m	2012-10-04
	SIO-BIC A6137	J204	Pinkie's Vent, Gulf of California	MG270081	MG253108	MG253154	MG253213	27.5969	-111.487	1572 m	2012-10-04
Grubianella klugei (Pergament & Khlebovich, 1964)	ZMBN 95455	ZM55	Norwegian Sea	MG270108	—	MG253173	MG253243	68.1885	10.3562	799 m	2012-05-03
	ZMBN 97074	ZM74	Norwegian Sea	MG270109	—	MG253174	MG253244	67.9556	9.5926	1315-1299 m	2012-05-05
Lysippe labiata Malmgren, 1866	ZMBN 95444	ZM44	Svalbard	MG270079	MG253125	MG253170	—	79.5681	10.8878	50 m	2007-08-31
	ZMBN 97078	ZM78	Barents Sea	MG270080	—	MG253176	—	72.5805	32.3837	270 m	2013-08-03
Neosabellides lizae Alvestad & Budaeva, 2015	AuM W45178	AM23	Australia. Lizard Island	MG270088	—	MG253133	MG253191	-14.6794	145.447	intertidal	2013-08-01
	AuM W45180	AM24	Australia. Lizard Island	MG270089	—	MG253134	MG253192	-14.6794	145.447	intertidal	2013-08-01
Noanelia hartmanae Desbruyères & Laubier, 1977	SMF	T42	Iceland, Irmiger Sea	—	—	MG253164	MG253233	61.6032	-31.3767	2537 m	07.09.2011
Noanelia sp. A	SMF	G57	Icelanic Basin	MG270121	MG253098	MG253144	MG253203	60.0455	-21.4677	2749 m	2011-08-28
Paramytha schanderi Kongsrud et al., 2017	ZMBN 87801	ZM01	Lokis Castle Hydrothermal Vents	—	KX513556	KX513572	—	73.55	8.15	2350 m	2010-07-18
	ZMBN 87820	ZM20	Lokis Castle Hydrothermal Vents	KX497035	KX513555	KX513571	—	73.55	8.15	2350 m	2008-07-14
	ZMBN 87821	ZM21	Lokis Castle Hydrothermal Vents	—	KX513559	KX513575	—	73.55	8.15	2350 m	2009-08-07
Paramytha ossicola Queirós et al., 2017	ZMBN 107232	A1	Setùbal Canyon, Portugal	—	KX513547	KX513563	MG253185	38.2808	9.11133	1000 m	2012-08-01
	ZMBN 107234	A3	Setùbal Canyon, Portugal	—	KX513549	KX513565	MG253186	38.2808	9.11133	1000 m	2012-08-01
	ZMBN 107236	A5	Setùbal Canyon, Portugal	—	—	KX513566	MG253187	38.2808	9.11133	1000 m	2012-08-01
Pavelius smileyi Kongsrud et al., 2017	ZMBN 87807	ZM07	Lokis Castle Hydrothermal Vents	KX497034	KX513554	KX513570	MG253234	73.55	8.15	2350 m	2009-08-07
	ZMBN 87810	ZM10	Lokis Castle Hydrothermal Vents	KX497036	KX513558	KX513574	MG253235	73.55	8.15	2350 m	2010-07-16
	ZMBN 87825	ZM25	Lokis Castle Hydrothermal Vents	KX497037	KX513560	KX513576	MG253236	73.55	8.15	2350 m	2010-07-16
Pavelius uschakovi Kuznetsov & Levenstein, 1988	ZMBN 108241	MO01	Okhotsk Sea, Russia	KX497033	KX513553	KX513569	MG253214	50.5	155.18	800 m	—
	ZMBN 108242	MO02	Okhotsk Sea, Russia	MG270082	MG253109	MG253155	MG253215	50.5	155.18	800 m	—
Pavelius sp. A	ZMBN 121373	P1	Gulf of Cadiz, Portugal	—	MG253110	MG253156	MG253216	35.6617	7.33353	1318 m	2006-04-30
	DBUA0002215.01.v01	P2	Gulf of Cadiz, Portugal	—	MG253111	MG253157	MG253217	35.6617	7.33353	1318 m	2006-04-30
	DBUA0002215.01.v02	P4	Gulf of Cadiz, Portugal	—	MG253112	MG253158	MG253218	35.6617	7.33353	1318 m	2006-04-30
Pavelius sp. B	NZ 094	AM36	Hikurangi Margin, New Zealand	MG270083	MG253086	MG253140	MG253196	-41.7718	175.428	1050 m	—
	NZ 133	AM37	Hikurangi Margin, New Zealand	MG270084	MG253087	–	MG253197	-40.0536	177.819	1103 m	—
Samytha sexcirrata (Sars, 1856)	ZMNB 99278	AM13	Norway, Bergen area	—	MG253078	MG253130	MG253189	60.2691	5.1157	98 m	2006-05-02
Samythella neglecta Wollbæk, 1912	ZMBN 99276	AM11	Norwegian Sea	MG270113	KX513551	KX513567	—	67.8046	9.68544	823-809 m	2011-09-22
	SMF	G09	Iceland, Denmark Strait	MG270114	MG253091	—	MG253198	-26.2417	67.2135	697 m	2011-09-14
Sosane sulcata Malmgren, 1866	ZMBN 97077	ZM77	Norway, Skagerrak	—	—	MG253175	MG253245	58.3876	8.749	66 m	2006-06-28
	SMF	G48	North Sea	MG270078	MG253097	—	MG253202	61.9972	0.50666	303 m	2013-07-24
Sosane wahrbergi (Eliason, 1955)	SIO-BIC A1118	GB5	Gullmarsfjorden, Sweden	JX423768	JX423680	JX423650	—	58.283	11.504	66 m	2003-04-04
	ZMBN 121374	H54	Norway, Lysefjorden	MG270090	—	MG253151	—	59.003	6.26648	454-455 m	2014-06-09
Sosane wireni (Hessle, 1970)	ZMBN 95447	ZM47	Norway, Bergen area	KX497039	KX513561	KX513577	—	60.2691	5.1157	98 m	2006-05-02
Sosane sp. A (aff. wireni)	ZMBN 106570	AM56	North Sea	—	—	MG253182	MG253250	61.1028	2.27194	134 m	2014-05-26
