# Supplementary material for: Do ampharetids take sedimented steps between vents and seeps? Phylogeny and habitat-use of Ampharetidae (Annelida, Terebelliformia) in chemosynthesis-based ecosystems
Source: BMC Evol Biol. 2017 Oct 31;17:222. doi: 10.1186/s12862-017-1065-1 (PMC5664827; doi:10.1186/s12862-017-1065-1)
Supplement: Supplementary file 3 — Best fit models for each partition as suggested by PartitionFinder. Shown for the complete dataset and the datasets of Clade A and Clade C. COI 1, 2 and 3 refers to first, second and third codon position of COI, but third codon position was not included in analyses due to saturation (XLSX 36 kb) [file 12862_2017_1065_MOESM3_ESM.xlsx]

## Sheet: Ark1
	Complete	Clade A	Clade C
COI 1	SYM+I+G	TVM+I+G	SYM+I+G
COI 2	TVM+I+G	GTR+I+G	GTR+G
COI 3	HKY+I+G	TIM+G	TRN+I+G
16S	GTR+I+G	TVM+I+G	GTR+I+G
18S	GTR+I+G	GTR+I+G	TRN+I+G
28S	GTR+I+G	GTR+G	GTR+I+G
