# Supplementary material for: Do ampharetids take sedimented steps between vents and seeps? Phylogeny and habitat-use of Ampharetidae (Annelida, Terebelliformia) in chemosynthesis-based ecosystems
Source: BMC Evol Biol. 2017 Oct 31;17:222. doi: 10.1186/s12862-017-1065-1 (PMC5664827; doi:10.1186/s12862-017-1065-1)
Supplement: Supplementary file 8 — Alignment statistics for the three datasets (complete, Clade A and Clade C) (XLSX 39 kb) [file 12862_2017_1065_MOESM8_ESM.xlsx]

## Sheet: Ark1
	Complete dataset				Clade A				Clade C
	COI	16S	18S	28S	COI	16S	18S	28S	COI	16S	18S	28S
Number of sequences in alignment	82	87	84	68	46	51	55	40	20	22	19	19
Original number of positions	711	741	2111	816	709	680	1891	688	709	716	1832	702
% gap sites	0	22	13	19	0	17	4	4	0	14	1	5
% non-variable sites	30	28	57	30	47	34	79	54	56	46	85	61
Number of positions in Gblocks alignment	–	518	1750	579	–	524	1766	627	–	507	1787	646
% of postitions removed	–	30.0945	17.1009	29.0441	–	22.9412	6.61026	8.86628	–	29.1899	2.45633	7.97721
